# Supplementary material for: Hierarchical self-assembly of simple hard polyhedra into complex mesophases
Source: Nat Commun. 2025 Dec 4;16:10887. doi: 10.1038/s41467-025-65891-w (PMC12678431; doi:10.1038/s41467-025-65891-w)
Supplement: Supplementary file 6 — Source Data [file 41467_2025_65891_MOESM6_ESM.zip]

Archive with 5 entries (4 files):
- Source_Data/
- Source_Data/disklike.txt
- Source_Data/moderately.txt
- Source_Data/README
- Source_Data/rodlike.txt
