# Supplementary material for: Hierarchical self-assembly of simple hard polyhedra into complex mesophases
Source: Nat Commun. 2025 Dec 4;16:10887. doi: 10.1038/s41467-025-65891-w (PMC12678431; doi:10.1038/s41467-025-65891-w)
Supplement: Supplementary file 6 — Source Data [file 41467_2025_65891_MOESM6_ESM.zip › Source_Data/disklike.txt]

0.013333333333333336 0.010403790302034269  0.005291709205201741 0.00187285231671859 0.005963343649397281 0.0020641880673225367
0.03333333333333334 0.020750778227941535 0.005137200038696008 0.001941712476862295 0.00584541225942155 0.0024456848633391485
0.13333333333333336 0.04890434740728358  0.006326521086809606 0.0023039465638328947 0.006515265972614234 0.002180445685893821
0.33333333333333337 0.07972225943076439  0.007481840951309231 0.002785530197716788 0.0073265277611130886 0.00264310768744099
0.6666666666666667 0.11472526908636539  0.013283352810577716 0.004628046415262952 0.011183301523868034 0.004489795074706384
0.8000000000000002 0.1277588879245115  0.018674594438259244 0.006927761282644088 0.015244011847825907 0.004942072133447377
0.9333333333333336 0.14132530317888561  0.07136055746861673 0.026938705374704598 0.040137070776318354 0.013163994059710646
1.0666666666666669 0.15707111145534564  0.493611167041769 0.010329908702550142 0.09980366111762652 0.01319120814661315 
1.2000000000000002 0.1712745045486243  0.6196986027675384 0.006621069303641955 0.10072421864630524 0.01758445194684311
1.3333333333333335 0.18373193048504974 0.6887423870291098 0.005985779116003852 0.10939706021681082 0.03299349152623342
1.466666666666667 0.19640855279698935 0.604502652852756 0.01826494650701596 0.6019245822816512 0.024319430745161612
1.6000000000000003 0.20756449163667628 0.5913439192456965 0.016861630822080084 0.7068000489222502 0.013713246924306196
1.7333333333333336 0.21886035777828275 0.5996225911624197 0.010215938229447339 0.7675097324723994 0.006919777783417094
1.8666666666666671 0.22877929828051402 0.6288858796445412 0.011503745060999587 0.7978399657193351 0.005439076618787814
2.0000000000000004 0.23825863741114198 0.6181098673393717 0.01853008072721043 0.8271054815555684 0.004789831568770862
2.666666666666667 0.28032706209546093 0.44001862910410744 0.011039413274485186 0.9062107607136344 0.002096715110369905
3.0000000000000004 0.299373164223424 0.4059498943928759 0.007878374014429139 0.9322302479638691 0.0018062716425771956
3.333333333333334 0.320514563868122 0.2950640498380425 0.023017965672134207 0.9551363829789199 0.0010815276269524414
4.000000000000001 0.3884683227616664 0.24847229180269392 0.002662303050125282 0.9624241812557601 0.0005876116061614534
4.666666666666668 0.44421821185893995 0.24524892200676138 0.0009588192678304956 0.9680285520470961 0.0004005717932586803
5.333333333333334 0.4838354180784989 0.24778868986931551 0.0007094561818486596 0.9748608242466779 0.00020087587016136754
6.000000000000001 0.508785510917362 0.2489490865381023 0.0008303618830626431 0.9767094396380195 0.00019827790815289456
6.666666666666668 0.5341243922290253 0.2466709364842628 0.0006186158377707605 0.9764029508994213 0.00016935732263907282
7.333333333333335 0.55225115436226 0.2482691590571635 0.0006296205454914604 0.9773597735461272 0.00012708316875046838
13.333333333333336 0.6570691292706249 0.24945596611968796 0.00041823457903731427 0.9785411438610762 8.027246314139811e-5
