# Supplementary material for: Hierarchical self-assembly of simple hard polyhedra into complex mesophases
Source: Nat Commun. 2025 Dec 4;16:10887. doi: 10.1038/s41467-025-65891-w (PMC12678431; doi:10.1038/s41467-025-65891-w)
Supplement: Supplementary file 6 — Source Data [file 41467_2025_65891_MOESM6_ESM.zip › Source_Data/moderately.txt]

0.03333333333333334 0.02234065603394389  0.00741884239624706 0.002806858851708244 0.008391376649417349 0.0027011021856186584 
0.8000000000000002 0.13626032019431614 0.012072214936992606 0.0043846866453466525 0.008221251471497645 0.003296213598487398
0.06666666666666668 0.03590306061601709 0.007935265564548351 0.003031964762042289 0.009183817335504137 0.003351102049985456 
0.6666666666666667 0.1249128968099148  0.011405899679196377 0.003991843363010052 0.008207634979221987 0.0031616626899106247
0.13333333333333336 0.05478622509781381 0.008128779455718094 0.0028287258119553908 0.007825531619055175 0.002678560021262678
0.33333333333333337 0.08921085331074735  0.009261861115267486 0.003225646312418011 0.008172217058922366 0.0026641538038563823   
1.0666666666666669 0.15701252049511322  0.017184745628162405 0.00602052863636875 0.008214487674583597 0.002988316426138618
1.1333333333333335 0.16213848962950736  0.020742194926701436 0.0069949354348046375 0.008641052283721385 0.0030728736527063662
1.0000000000000002 0.15234505475957758  0.01676552088752954 0.005965740932587044 0.008404931049010786 0.003146781932541143
4.666666666666668 0.44591349465201546  0.279101691314751 0.0022264207226377042 0.04222756403390546 0.0024118946784314234
3.6000000000000005 0.32193035704029327  0.9279597674421518 0.0016962728309789085 0.0080069305883252 0.0034748584139211187
3.7333333333333343 0.32672361653940074  0.9262883199937565 0.0021996696913910603 0.007365285777432688 0.004028234224574597
4.333333333333334 0.42592494862604185  0.2849043855127223 0.0026440346822139416 0.02972799401583256 0.002783244382374197
3.4666666666666672 0.31701094721066975  0.9242225906938829 0.001986124528801524 0.007730795923505855 0.003427520141176493 
4.000000000000001 0.4033704693626338  0.2670388029965286 0.0028465521248054516 0.02731066824438975 0.0031020694410242135
3.8666666666666676 0.3948576848029758  0.25328126186526495 0.004362218803387261 0.02598355380606254 0.003409537903503505
