# Supplementary material for: Hierarchical self-assembly of simple hard polyhedra into complex mesophases
Source: Nat Commun. 2025 Dec 4;16:10887. doi: 10.1038/s41467-025-65891-w (PMC12678431; doi:10.1038/s41467-025-65891-w)
Supplement: Supplementary file 6 — Source Data [file 41467_2025_65891_MOESM6_ESM.zip › Source_Data/README]

This folder contains the numeric source data underlying all plots. Each file lists values for the equation of state and the nematic order parameters S+ and S− (means and standard deviations).

FILES
rodlike.txt — source file for rod like particle data
disklike.txt — source file for disk like particle data
moderately.txt — source file for moderately anisotropic particle data

FORMAT
All files are headerless plain text with six columns delimited by spaces.

COLUMNS
1 - pressure
2 - packing_fraction
3 - S_plus_mean (S+)
4 - S_plus_std
5 - S_minus_mean (S−)
6 - S_minus_std
