# Supplementary material for: Hierarchical self-assembly of simple hard polyhedra into complex mesophases
Source: Nat Commun. 2025 Dec 4;16:10887. doi: 10.1038/s41467-025-65891-w (PMC12678431; doi:10.1038/s41467-025-65891-w)
Supplement: Supplementary file 6 — Source Data [file 41467_2025_65891_MOESM6_ESM.zip › Source_Data/rodlike.txt]

0.03333333333333334 0.017607243050484646 0.0056727002823550145 0.001956863729369418 0.0060629445063244405 0.002106630050400606
0.08333333333333334 0.030766846052531625 0.006336604321137952 0.001938630712156778 0.006053198050840305 0.002117946271951474
0.16666666666666669 0.04489770058002811 0.007430717228501761 0.0025990656773366033 0.007084975775685254 0.0025459174922504947
0.2666666666666667 0.05809114236914322 0.012046709502075864 0.004133083078860229 0.008927094924304189 0.003231187534780375
0.33333333333333337 0.06602177249760356 0.01937383773149152 0.0069309532483457365 0.009629697461467735 0.00322689579876747
0.3500000000000001 0.06848410371226982 0.023944427565653334 0.007261952542279248 0.013762812524758415 0.004412748913547848
0.36666666666666675 0.0704847835276201 0.03457217165340326 0.011633497668817234  0.01766736103421928 0.006923578103610694
0.3833333333333334 0.07699957517347794 0.17619960765743545 0.021683692744646783 0.0631225419273421 0.007206469013208124
0.4000000000000001 0.08094496589844642 0.2037446205602282 0.026080713003716196 0.05984234113817475 0.006982017248004211
0.41666666666666674 0.08378097437322773 0.20163373868093792 0.015900488528115753 0.0884012889182231 0.006376242571545114
0.4666666666666668 0.0935195531774787 0.2200962413340524 0.011996723956796776 0.08801045449464885 0.007162571054464754
0.5000000000000001 0.09893042910489774 0.23578078070488154 0.01700648640810918 0.09132464545798143 0.00686191064643455
0.5833333333333335 0.11092719733757947 0.2486557583478007 0.012166590281228908 0.10543832498612085 0.007626699978028912
0.6666666666666667 0.12167867944750613 0.25299005254496054 0.009650876118117878 0.1266564877591373 0.007256952196919799
0.7500000000000001 0.13149078300853745 0.2573858000432503 0.01000296825542452 0.14937540603118157 0.007981211798455833
0.8333333333333335 0.14044514067451574 0.2613115945915251 0.01060763138215982 0.1799263670002908 0.00855123418703451
1.0000000000000002 0.15779649185370576 0.262736266262162 0.01322390822961323 0.25065226501057336 0.0080046642885478
1.166666666666667 0.17381209675400242 0.2641201418065331 0.00793646259489724 0.3353970733741929 0.009554902291695654
1.3333333333333335 0.1882199724788209 0.3056794599479859 0.0049727735823528775 0.4279002958710062 0.007899070018882107
1.5000000000000002 0.202429112248017 0.28285743823822096 0.004345927424822726 0.5239949117456885 0.007679393154612436
1.666666666666667 0.21754267975962588 0.28413539979902924 0.014445442566300927 0.631518355654693 0.00901682793636459
3.333333333333334 0.3143921947130353 0.2682994025071866 0.0040135679731347395 0.9146122534760189 0.0017691890258031845
5.000000000000001 0.3766162123599471 0.28513103861718997 0.0027976318385838994 0.9559943230913313 0.0006629831342296835
